# Supplementary material for: The Mineral Composition of Date Palm Fruits (Phoenix dactylifera L.) under Low to High Salinity Irrigation
Source: Molecules. 2021 Dec 4;26(23):7361. doi: 10.3390/molecules26237361 (PMC8659257; doi:10.3390/molecules26237361)
Supplement: Supplementary file 1 [file molecules-26-07361-s001.zip]

Archive with 1 entries (1 files):
- molecules-1496516-supplementary.xlsx
