# Supplementary material for: The Mineral Composition of Date Palm Fruits (Phoenix dactylifera L.) under Low to High Salinity Irrigation
Source: Molecules. 2021 Dec 4;26(23):7361. doi: 10.3390/molecules26237361 (PMC8659257; doi:10.3390/molecules26237361)
Supplement: Supplementary file 1 [file molecules-26-07361-s001.zip › molecules-1496516-supplementary.xlsx]

## Sheet: Sheet1
Date Type	Salinity	B	Ca	Cu	Fe	K	Mg	Mn	Na	P	Zn
		mg/kg	mg/kg	mg/kg	mg/kg	mg/kg	mg/kg	mg/kg	mg/kg	mg/kg	mg/kg
Ajwat AlMadinah	1	11.1	835	3.5	11.7	8184	678	3.7	339	799	5.1
	2	12.3	652	2.2	8.3	8518	653	3.1	234	835	5.1
	3	12.9	820	2.3	12.9	8179	693	4.2	381	870	4.9
Pooled SD		2.21	149.099	1.45	2.79	112.43	72.66	1.02	109.74	110.26	0.38
Naghal	1	9.5	831	3.6	9.1	7959	726	4.7	419	874	5.2
	2	13.8	693	3.5	11	7780	745	5.5	532	739	5.1
	3	14.4	728	2.9	9.8	8409	656	5	345	719	5.1
Pooled SD		2.64156	161.973	1.20028	2.7542	965.925	125.409	1.3196	184.824	117.952	0.508894
Khnizi	1	7.7	513	3.58 a,b	10.1	7377	568	4.79 a,b	301	723	4.7
	2	10.7	543	1.3	9.1	7827	527	2.96	319	772	4.8
	3	11.8	655	0.93	9.6	7327	541	2.68	272	636	5
Pooled SD		2.92	133.76	0.79	2.82	704.31	98.54	1.06	128.73	119.31	0.4
Barhi	1	12.7	712	3.78	9.04	6882	752	4.99	400	744	5.13
	2	10.8	701	2.88	8.68	7753	661	4.33	459	806	5.09
	3	11.04	664	2.04	9.89	8003	648	3.73	372	746	4.71
Pooled SD		3.19298	146.671	1.06765	1.40985	883.582	106.293	1.33491	67.9854	112.915	0.393205
Makhtoumi	1	13.6	707	4.2 a,b	10.7	7732	685	4.75	442	759	4.85
	2	11.6	712 c	1.5c	8.6	6806	549	2.93	320	705	4.96
	3	10.1	600	2.4	6.7	6662	630	3.79	317	714	4.88
Pooled SD		3.00328	77.8243	0.645283	2.7669	790.47	97.6419	1.47723	110.625	134.912	0.317118
Farad	1	5.9 b	842	0.4	7.7	6696	495	3.1 a,b	241	510	4.7
	2	10.4	695	1.5	4.2	6489	680	1.8	337	758	5.4
	3	17	680	1.2	8.5	8226	630	5.6	407	597	5.2
Pooled SD		0.75	261.012	1.41421	7.54645	1131.71	208.73	0.826975	89.7551	49.7374	0.269587
Khisab	1	11.3	719	2.8	8.9	7869	675	4.3	501	866 a,b	5.4
	2	11.4	628	1.05	5.2	7057	692	3.3	424	653	4.7
	3	11.7	766	n.d.	4.5	6393	531	3.5	358	564	4.6
Pooled SD		2.40624	111.752	0.890225	2.91605	662.253	143.896	1.32455	76.8825	66.8107	0.296088
Nabtat-Saif	1	9.9	797	2.2	6.5	7981 a,b	731	3.7	354	810	5.3
	2	10	810	1.8	4.1	6106 c	685	3	286	860	5.4
	3	7.3	597	1.7	4.2	7308	735	1.9	449	886	4.7
Pooled SD		2.08314	104.456	0.279713	2.46979	679.498	93.2584	0.957982	93.3316	89.8988	0.251227
Shagri	1	8.8	673	2.1	6.8	7963	601	3.4	376	774	5.3
	2	9.5	641	2.6	7.1	7435	652	3.3	341	675	4.9
	3	14.2	683	3.1	7.6	8095	614	4.3	265	697	5.2
Pooled SD		4.00742	157.401	1.10941	2.18143	860.99	61.8989	1.32125	91.3964	133.14	0.344443
Abu-Maan	1	6.3	666	1.55	3.8	6137	504	2.5	320	762	4.8
	2	6.1	525	1.47	4.5	6792	476	2.2	297	715	5.1
	3	6.6	594	0.69	5.8	5992	509	2.4	316	755	5
Pooled SD		2.18033	104.66	0.638843	2.9448	1125.4	67.4813	1.09574	87.1144	139.811	0.321007
Jabri	1	8.2	677	2.9	8.3	7397	554	3.5	232	920	4.9
	2	11.4	653	1.8	8	8734	635	3.9	254	687	4.7
	3	8.8	699	1.2	7.4	8432	574	2.6	250	837	4.7
Pooled SD
Sukkari	1	12.1	515	3.3	8.4	6636	639	3.8	233	828	4.8
	2	10.4	549	3.2	8.6	7359	649	5.1	188	819	4.7
	3	10.2	679	2.7	10.2	7198	618	4.7	201	906	4.7
Pooled SD		2.136	192.228	0.747327	0.11738	904.606	64.6452	0.753717	47.7092	133.407	0.327775
Rothan	1	9.3	686	3.2	5.9	7454	545	3.2	177	805	4.9
	2	11.1	571	3.9	6.5	7245	586	4.3	263	820	4.8
	3	11.2	603	3.7	9	8075	610	3.6	251	784	4.9
Pooled SD		2.61619	229.446	0.924723	2.00026	885.22	82.5853	0.878778	123.872	192.165	0.334325
